# Supplementary material for: Effect of melatonin on electrical impedance and biomarkers of damage in a gastric ischemia/reperfusion model
Source: PLoS One. 2022 Aug 16;17(8):e0273099. doi: 10.1371/journal.pone.0273099 (PMC9380938; doi:10.1371/journal.pone.0273099)
Supplement: S1 Data — (XLSX) [file pone.0273099.s001.xlsx]

## Sheet: TLI
Rat	Sham	I/R	I/R MT			Rat	Media I/R	Media I/R MT
1	0	5	4			1	5.11111	3.66667
1	0	5	4			2	6.77778	3.44444
1	0	5	4			3	5.11111	3.88889
1	0	5	3			4	5.22222	4.11111
1	1	5	4			5	4.77778	4.11111
1	0	5	3			6	4.44444	3.55556
1	0	6	3			7	5.88889	3.33333
1	0	5	4			8	4.88889	3.77778
1	1	5	4
2	0	6	4
2	0	6	3
2	0	8	3
2	0	7	3
2	0	7	3
2	0	7	4
2	0	7	4
2	0	7	4
2	0	6	3
3	2	5	4
3	2	5	4
3	2	5	4
3	2	5	5
3	1	6	4
3	1	5	4
3	1	5	4
3	2	5	3
3	2	5	3
4	1	5	5
4	1	5	6
4	1	5	3
4	2	5	3
4	3	5	4
4	3	5	3
4	3	6	5
4	3	5	3
4	3	6	5
5	2	5	4
5	2	5	4
5	2	4	4
5	2	5	4
5	3	6	4
5	2	4	4
5	2	5	5
5	3	5	4
5	2	4	4
6	1	5	2
6	1	5	4
6	1	4	3
6	2	5	5
6	1	4	3
6	1	4	4
6	0	4	3
6	0	4	3
6	2	5	5
7	1	6	3
7	1	4	4
7	1	6	3
7	1	4	3
7	1	7	4
7	0	6	4
7	2	7	3
7	3	6	3
7	2	7	3
8	2	5	4
8	0	5	4
8	0	4	4
8	2	5	3
8	2	6	4
8	1	4	4
8	1	4	3
8	1	6	4
8	2	5	4
	1.23611	5.27778	3.73611
	1.23611	5.27778

## Sheet: Impedance RL XH
RL	Sham	I/R	I/R+MT		Rat	Media I/R	Media I/R+MT		XH	Sham	I/R	I/R+MT		Rat	Media I/R	Media I/R+MT
1	56.7592	78.9548	61.9889		1	91.5839	67.0271		1	6.25267	15.7727	7.28175		1	12.8204	6.91741
1	54.6161	104.525	56.5065		2	90.156	77.384		1	6.12381	18.0581	8.18909		2	12.4899	9.56172
1	54.628	85.0333	61.3669		3	74.9525	79.5629		1	5.22161	12.3285	6.18407		3	9.5177	11.2791
1	55.2791	98.736	60.5496		4	94.0117	67.7443		1	4.2833	14.5793	6.13186		4	10.3521	9.72082
1	54.3582	93.5835	58.0824		5	88.8301	71.5746		1	4.068	12.634	4.69017		5	14.0533	9.74613
1	53.6495	96.1458	65.1768		6	74.209	71.9898		1	3.75881	12.7252	5.21016		6	12.31	8.07376
1	52.0791	82.9502	83.6714		7	90.7796	72.8339		1	3.55193	5.65684	10.1374		7	11.5769	8.55392
1	51.6701	92.8226	90.829		8	103.368	69.2321		1	3.31147	13.4552	8.68921		8	18.6712	8.98562
1	51.0041	91.5032	65.0723						1	3.0487	10.1738	5.74297
2	48.4427	81.8866	68.989						2	2.51219	10.6158	8.59238
2	45.4498	89.3359	69.327						2	3.00279	11.815	11.9453
2	44.516	91.6922	79.9716						2	2.00286	13.6225	12.9286
2	53.112	92.8164	84.1565						2	2.55829	12.5085	10.961
2	53.9954	91.6124	84.6633						2	3.24099	12.6921	10.0345
2	55.0849	90.4168	82.5622						2	2.92648	12.6397	8.39434
2	53.5544	91.96	76.9521						2	2.89972	12.8972	9.0645
2	59.4791	90.4852	77.5604						2	2.6752	12.6781	6.62666
2	59.4771	91.1984	72.2738						2	3.1525	12.9398	7.50828
3	51.1073	73.6425	82.4503						3	3.78134	6.9234	16.1323
3	50.0063	73.1357	80.9218						3	6.37878	9.18471	11.6178
3	57.9079	70.1761	80.0696						3	6.43403	9.08226	10.6887
3	57.7822	71.6865	79.4255						3	6.63168	11.0345	11.2004
3	55.4006	80.856	77.9899						3	7.24967	18.0804	9.31869
3	49.0876	76.2435	75.74						3	5.63139	8.25031	9.38267
3	46.4905	71.445	76.6399						3	5.1749	6.85383	9.95607
3	48.1462	77.8268	76.8155						3	4.91615	8.80933	12.1749
3	47.2284	79.5601	86.0135						3	5.05197	7.44062	11.0406
4	49.3556	83.318	68.9795						4	3.78015	6.78813	10.9664
4	52.5668	90.5532	67.1833						4	4.05223	11.1313	9.57759
4	52.5598	91.3478	68.8489						4	4.6236	10.924	10.4069
4	53.5865	94.9449	67.1877						4	5.58092	10.3067	9.83909
4	54.9417	97.5307	67.5024						4	5.3037	10.4404	9.1442
4	54.0226	95.0923	67.4766						4	4.52505	10.638	9.238
4	53.8572	97.1917	69.3054						4	4.33056	10.9928	9.96999
4	52.3702	99.6731	66.7346						4	4.42516	10.5842	9.3249
4	51.3616	96.4538	66.4801						4	4.11201	11.3638	9.02031
5	52.4426	79.3176	72.5072						5	4.25521	10.4065	13.0431
5	52.541	84.0768	67.8758						5	4.5097	13.4765	7.85812
5	52.0237	92.5353	61.2684						5	4.58121	12.9779	7.65804
5	58.4168	83.2518	64.5861						5	7.73123	13.7158	8.92416
5	53.7844	88.9822	70.4582						5	5.05745	13.8192	15.2269
5	48.7757	87.3039	80.4175						5	4.13453	14.2996	10.3028
5	76.6577	90.4673	77.401						5	5.96456	16.028	10.0966
5	75.1607	96.0407	75.7522						5	5.62898	16.1425	9.01666
5	73.2033	97.4955	73.9049						5	6.7333	15.6135	5.5888
6	46.7874	70.4097	83.6681						6	6.07827	11.3125	8.10515
6	46.1402	75.8261	81.7861						6	5.891	13.1493	12.3367
6	51.7796	73.2144	67.717						6	6.07901	12.1881	6.11048
6	47.4619	72.4325	83.9932						6	6.25296	11.9737	6.98053
6	47.7405	72.915	65.5049						6	5.76307	11.9069	7.26285
6	50.7778	73.3965	65.5144						6	5.60377	11.3607	6.68651
6	47.5498	69.9117	64.3805						6	5.45329	12.3642	6.75398
6	47.0309	81.3189	67.1365						6	5.69649	14.691	9.32824
6	46.8278	78.4564	68.2079						6	5.75119	11.8433	9.0994
7	56.7025	90.0297	80.2071						7	4.53707	10.6895	11.4986
7	50.0156	92.1232	65.6771						7	5.52375	7.54418	7.2274
7	50.3471	92.0373	77.2857						7	5.16577	7.23824	12.6451
7	50.4509	79.9083	78.321						7	5.55465	10.9897	8.5124
7	52.414	90.7472	74.4925						7	5.42662	16.6246	7.07985
7	54.7218	91.2963	73.5956						7	4.93553	14.2786	6.59617
7	56.8609	94.2665	75.9823						7	4.85029	12.4484	7.90729
7	56.1134	95.7783	64.1675						7	4.3817	12.0013	7.5485
7	55.5129	90.8293	65.7763						7	4.1515	12.3775	7.96986
8	47.7017	91.3288	55.6563						8	6.48521	16.5718	2.51057
8	46.4483	96.3072	61.5052						8	6.84831	17.9456	9.98466
8	46.6845	100.139	67.391						8	7.06012	19.0417	10.7983
8	48.2152	101.608	73.6063						8	7.43773	18.6651	8.88005
8	47.4035	110.629	63.9248						8	8.00449	20.3225	3.99626
8	51.0555	111.166	64.619						8	8.11694	20.1942	4.3931
8	49.1266	107.551	74.1101						8	8.44318	16.9834	11.4673
8	47.3937	104.739	77.2757						8	8.77811	18.9307	12.8028
8	48.193	106.84	85.0006						8	8.79193	19.3857	16.0375

## Sheet: iNOS
Sham	I/R	I/R+MT
269.035	8713.3	4159.36
326.593	3518.12	4780.06
378.215	3660.41	4067.21
1044.49	4920.71	4918.17
915.205	1964.98	2633.78
653.775	1611.41	1723.88
835.978	1718.56	1447.09
862.498	7173.43	2439.62

## Sheet: COX-2
Sham	I/R	I/R+MT
829.286	7822.08	5141.53
936.469	7343.64	5399.4
640.434	6794.27	4837.47
562.831	7232.73	6133.38
757.264	7508.77	4417.13
1072.49	5373.47	5907.04
1392.27	5402.11	6495.97
1656.93	4790.8	5556.1
1724.71	4816.08	5705.33
1480.29	4999.01	6684.73
1608.59	5188.92	5661.19
1532.67	5756.86	6171.6
1534.39	7368.03	5572.61
1252.21	8048.07	4039.08
1237.68	6870.82	3671.81
1599.65	5972.59	3661.58
1415.16		3299.46

## Sheet: PCNA
Sham	I/R	I/R+MT
299	299	462
174	321	482
209	461	336
321	243	327
227	424	350
180	241	381
171	302	511
	227	461
	276	442
	431	318

## Sheet: TUNEL
Sham	I/R	I/R+MT
4	41	30
3	67	25
9	27	25
11	59	21
3	35	24
5	46	27
11	27	8
11	25	26
1	41	30
5	65	13
4	47	14
1	43	32
7	52	22
3	36	15
2	36	17
5		10
9		12
6		4
5		9
2		10
4		10
